# Supplementary material for: Clinical application of fetal Nuchal Translucency combined with noninvasive prenatal testing in screening chromosome abnormalities
Source: PLoS One. 2026 Mar 16;21(3):e0344739. doi: 10.1371/journal.pone.0344739 (PMC12991258; doi:10.1371/journal.pone.0344739)
Supplement: S1 Table — (XLSX) [file pone.0344739.s002.xlsx]

## Sheet: Sheet1
Case number	Maternal_Age	NT_Thickness	NIPT Results	CVS Results	Outcome (0=False, 1=True)
1	24	2.8	Low risk		0
2	29	2.5	Low risk		lost to follow-up
3	40	2.5	Low risk		0
4	31	2.6	Low risk		0
5	31	2.6	Low risk		0
6	28	2.8	Low risk		0
7	28	2.8	Low risk		lost to follow-up
8	28	3	Low risk		0
9	29	3	Low risk		0
10	33	3	Low risk		0
11	25	3	Low risk		0
12	28	3	Low risk		lost to follow-up
13	28	3.1	Low risk		0
14	27	3.1	Low risk		0
15	25	3.1	Low risk		0
16	28	3.1	Low risk		0
17	35	3.2	Low risk		0
18	31	3.2	Low risk		0
19	32	3.6	8p23.2-23.1 loss 3.1M	Normal	0
20	33	3.7	Low risk		lost to follow-up
21	24	3.7	Low risk		0
22	31	4.4	T21 4.44	47,XN,+21	1
23	28	2.6	Low risk		0
24	32	2.6	Low risk		0
25	28	2.8	Low risk		0
26	17	2.8	Low risk		lost to follow-up
27	29	2.9	Low risk		0
28	28	2.9	Low risk		0
29	29	3.1	Low risk		0
30	27	3.4	Low risk		0
31	27	3.4	Low risk		0
32	33	3.4	chr21 10.33	lost to follow-up	lost to follow-up
33	29	3.8	Low risk		0
34	25	3	Low risk		0
35	33	NT thickened	Low risk		spontaneous miscarriage
36	36	2.9	Low risk		0
37	26	2.7	Low risk		lost to follow-up
38	26	2.8	Low risk		0
39	31	2.8	Low risk		0
40	25	2.8	Low risk		0
41	26	3.2	Low risk		0
42	30	3.3	Low risk		0
43	30	3.3	Low risk		0
44	29	3.6	Low risk		0
45	30	NT thickened	CHRX-(Y) -3.39	45，X	1
46	24	NT thickened	Low risk		0
47	33	NT thickened	T21 9.29	47,XN,+21	1
48	28	3.1	Low risk		0
49	34	NT thickened	Low risk		0
50	34	3.3	Low risk		lost to follow-up
51	29	3.3	Low risk		0
52	19	2.8	Low risk		0
53	35	NT thickened	3.3 Mb duplication on chromosome 3, uncertain pathogenicity	Induction of labor	1
54	28	3.1	Low risk		0
55	26	NT thickened	Low risk		0
56	38	4.2	Low risk		0
57	26	3.2	Low risk		spontaneous miscarriage
58	31	2.7	Low risk		0
59	36	3.5	Low risk		0
60	23	3.2	Low risk		lost to follow-up
61	27	NT thickened	Low risk		0
62	27	2.8	Low risk		0
63	29	4.3	Low risk		0
64	26	2.6	Low risk		0
65	31	3	Low risk		0
66	23	NT thickened	Low risk		0
67	30	NT thickened	13- -3.01	Normal	0
68	30	2.9	T21 8.36	47,XN,+21	1
69	28	5.9	Low risk		lost to follow-up
70	35	2.5	Low risk		0
71	27	2.7	Low risk		0
72	25	NT thickened	Low risk		0
73	30	4.5	Low risk		lost to follow-up
74	23	3.5	Low risk		0
75	36	NT thickened	Low risk		0
76	24	3.7	Low risk		0
77	31	2.8	Low risk		0
78	35	3.9	Low risk		0
79	35	NT thickened	Low risk		0
80	30	2.6	Low risk		0
81	30	2.8	Low risk		0
82	26	2.7	loss 3q24 2.6M	Normal	0
83	31	4	Low risk		0
84	24	2.9	Low risk		0
85	25	NT thickened	Low risk		0
86	39	NT thickened	Low risk		lost to follow-up
87	19	3.2	Low risk		0
88	34	2.5	Low risk		0
89	28	3	Low risk		0
90	24	3.5	Low risk		spontaneous miscarriage
91	22	2.9	Low risk		0
92	28	2.7	Low risk		0
93	37	3.2	Low risk		0
94	28	2.8	Low risk		0
95	29	3	Low risk		0
96	32	4.2	18+ 10.81	47,XN,+18	1
97	21	3.3	Low risk		0
98	37	3.2	Low risk		lost to follow-up
99	33	3.1	loss 16p13.11-p12.3 2.7mb	2.68 Mb heterozygous deletion at 16p13.11-p12.3	1
100	26	3	Low risk		0
101	31	NT thickened	Low risk		0
102	29	NT thickened	Low risk		0
103	34	3	Low risk		0
104	28	2.9	Low risk		0
105	24	3.5	Low risk		0
106	36	3.5	Low risk		0
107	27	3.1	Low risk		0
108	24	2.6	Low risk		0
109	32	4.7	Low risk		lost to follow-up
110	31	2.7	Low risk		0
111	37	3.9	Low risk		0
112	42	3	gain 6p22.1-21.1 14.2Mb 7p22.3 2.4Mb mat	Normal	0
113	32	3.3	loss 8p23.3-p23.1 6Mb fetal	Induction of labor	1
114	32	3.6	Low risk		0
115	28	3	Low risk		0
116	31	2.5	Low risk		0
117	28	2.7	Low risk		0
118	30	3.6	Low risk		0
119	30	2.6	Low risk		0
120	30	3	Low risk		0
121	30	NT thickened	Low risk		0
122	27	2.9	Low risk		lost to follow-up
123	30	3.8	T21 12.26	Induction of labor	1
124	24	3.1	Low risk		0
125	31	3.1	Low risk		0
126	28	3.1	Low risk		0
127	27	NT thickened	Low risk		0
128	33	3	Chr18+ 6.67	Induction of labor	1
129	30	NT thickened	Low risk		0
130	30	3.1	Low risk		0
131	30	4	Low risk		0
132	39	4.5	Low risk		0
133	22	3	Low risk		lost to follow-up
134	21	3	Low risk		0
135	30	2.7	Low risk		0
136	26	3.1	Low risk		0
137	25	NT thickened	Low risk		0
138	27	3.1	Low risk		0
139	30	3.5	Low risk		0
140	22	3	Low risk		0
141	35	3	Low risk		0
142	26	2.9	Low risk		0
143		4.9	Low risk		0
144	30	3.6	Low risk		lost to follow-up
145	26	2.6	Low risk		0
146	28	2.9	Low risk		0
147	27	3	Low risk		0
148	37	4.1	T21 8.27	47,XN,+21	1
149	25	2.8	Low risk		0
150	31	3	T21 12.17	47,XN,+21	1
151	29	5	Low risk		0
152	25	3.2	Low risk		0
153	38	3	T21 15.67	47,XN,+21	1
154	27	3.4	Low risk		0
155	31	2.9	Low risk		0
156	28	3.2	Low risk		lost to follow-up
157	33	2.6	Low risk		0
158	29	2.8	Low risk		0
159	30	3.2	Low risk		0
160	31	2.6	Low risk		0
161	30	3.1	Low risk		0
162	25	3	Low risk		0
163	18	2.7	Low risk		0
164	17	4.6	Low risk		0
165	30	3.1	Low risk		0
166	31	2.8	Low risk		0
167	26	3.8	Low risk		0
168	28	3.3	Low risk		0
169	36	2.8	Low risk		0
170	21	3	Low risk		0
171	28	3.1	Low risk		0
172	29	2.8	Low risk		lost to follow-up
173	33	2.9	Low risk		0
174	34	2.6	Low risk		0
175	28	2.6	Low risk		0
176	36	3.6	T13 13.89	47,XN,+13	1
177	25	NT thickened	Low risk		0
178	22	2.8	Low risk		0
179	35	3.1	Low risk		0
180	30	3	Low risk		0
181	27	2.9	Low risk		0
182	29	NT thickened	Low risk		0
183	30	2.8	Low risk		lost to follow-up
184	29	2.6	Low risk		0
185	40	2.5	Low risk		0
186	29	2.9	Low risk		0
187	27	2.6	Low risk		0
188	20	2.7	Low risk		0
189	32	4.8	Low risk		0
190	28	2.5	Low risk		0
191	35	4.6	Low risk		0
192	25	5.6	Low risk		0
193	30	3.4	Low risk		0
194	25	3	Low risk		0
195	23	2.7	Low risk		spontaneous miscarriage
196	25	3.1	Low risk		0
197	34	3.2	Low risk		lost to follow-up
198	30	NT thickened	Low risk		0
199	21	3.5	Low risk		0
200	21	2.6	Low risk		0
201	30	3.2	Low risk		0
202	31	3.7	Low risk		0
203	30	3	Low risk		0
204	28	2.7	Low risk		0
205	19	3.8	Low risk		0
206	29	3.3	Low risk		0
207	25	2.9	Low risk		0
208	24	2.5	Low risk		0
209	26	2.6	Low risk		0
210	30	3	Low risk		0
211	24	3.9	Low risk		0
212	27	4.6	Low risk		0
213	30	3.5	Low risk		0
214	30	NT thickened	Low risk		0
215	28	3.1	Low risk		0
216	26	3.1	21+ 3.60	trisomy 21 mosaicism	1
217	28	2.5	Low risk		spontaneous miscarriage
218	31	2.5	Low risk		0
219	22	3.2	Low risk		0
220	28	2.8	Chr7+	Normal	0
221	27	3	Low risk		0
222	27	2.8	Low risk		0
223	29	2.9	Low risk		0
224	23	3.7	Low risk		0
225	31	2.5	Low risk		0
226	26	2.6	Low risk		0
227	29	3.2	Low risk		0
228	29	3.7	Low risk		0
229	39	3.5	Low risk		0
230	31	2.6	Low risk		0
231	29	3.3	Low risk		0
232	31	2.8	Low risk		0
233	35	2.8	Low risk		0
234	28	2.8	Low risk		0
235	33	3.1	Low risk		0
236	27	2.9	Low risk		0
237	34	3.5	18+(4.26)	47,XN,+18	1
238	29	3.7	Low risk		0
239	36	NT thickened	Low risk		0
240	29	3	Low risk		0
241	26	2.5	Low risk		0
242	27	2.9	Low risk		0
243	28	2.6	Low risk		0
244	26	2.8	Low risk		0
245	28	3.1	Low risk		0
246	22	2.7	Low risk		0
247	30	3.2	Low risk		0
248	24	2.9	Low risk		0
249	29	2.7	Low risk		0
250	27	3.5	Low risk		0
251	29	2.5	Low risk		0
252	24	3.6	Low risk		0
253	22	2.5	Low risk		0
254	22	3.2	loss22q11.21 2.9Mbmat	lost to follow-up	lost to follow-up
255	27	NT thickened	Low risk		0
256	28	2.8	Low risk		0
257	26	3	Low risk		0
258	28	3	Low risk		0
259	24	3.1	Low risk		0
260	39	4.1	T21 16.27	47,XN,+21	1
261	26	3.8	Low risk		0
262	32	3.3	Low risk		0
263	29	2.7	Low risk		0
264	31	3.2	gain 2q12.1-q13 8.7Mb mat 2+ 3.79	lost to follow-up	lost to follow-up
265	30	NT thickened	Low risk		0
266	29	3.5	Low risk		0
267	41	3.7	T21 12.69	47,XN,+21	1
268	29	3.3	Low risk		0
269	31	2.7	Low risk		0
270	28	3	Low risk		0
271	28	2.9	Low risk		0
272	33	3.2	Low risk		0
273	27	3.9	Low risk		0
274	24	2.6	Low risk		0
275	22	NT thickened	Low risk		0
276	28	2.5	Low risk		0
277	29	2.7	Low risk		0
278	27	2.7	Low risk		0
279	30	2.6	Low risk		0
280	27	2.7	Low risk		0
281	31	3	Chr18High risk	47,XN,+18	1
282	29	3.1	Low risk		0
283	29	2.7	Low risk		0
284	27	3	Chr21High risk	47,XN,+21	1
285	32	3	Low risk		0
286	27	2.9	Low risk		0
287	21	3.3	ChrX+(Y)	48XXYY	1
288	32	3.2	Low risk		0
289	32	2.8	Low risk		0
290	26	2.6	Low risk		0
291	32	3.2	Low risk		0
292	32	3	Low risk		0
293	28	2.8	Low risk		0
294	30	2.5	Low risk		0
295	31	3.2	Low risk		0
296	29	NT thickened	Low risk		0
297	31	3.3	Low risk		0
298	28	2.9	Low risk		0
299	27	NT thickened	Low risk		0
300	32	2.6	Low risk		0
301	32	2.9	Low risk		0
302	27	3.5	Low risk		0
303	24	NT thickened	Low risk		0
304	27	3.8	Low risk		0
305	35	4.6	Low risk		0
306	27	3	Low risk		0
307	37	3.2	Low risk		0
308	21	3.2	T21 6.8	47,XN,+21	1
309	29	3.5	Low risk		0
310	28	4.1	Low risk		0
311	37	3.1	Low risk		0
312	35	2.5	Low risk		0
313	36	2.7	Low risk		0
314	31	2.7	Low risk		0
315	23	3.3	Low risk		0
316	27	4.9	Low risk		0
317	28	4.5	Low risk		0
318	26	2.7	Low risk		0
319	23	2.6	Low risk		0
320	26	2.5	Low risk		0
321	28	3.2	Low risk		0
322	21	3.2	chr21High risk 5.12	lost to follow-up	lost to follow-up
323	28	NT thickened	Low risk		0
324	26	3.2	Low risk		0
325	31	2.7	Low risk		0
326	28	2.9	Low risk		0
327	29	NT thickened	chrX- -4.37	45，XO	1
328	31	3.3	chr13+ 8.02	47，XN,+13	1
329	33	3.5	Low risk		0
330	24	3	Low risk		0
331	40	3	Low risk		0
332	25	NT thickened	Low risk		0
333	37	3	Low risk		0
334	28	2.9	Low risk		0
335	29	2.8	Low risk		0
336	36	3	Low risk		0
337	31	2.5	Low risk		0
338	28	NT thickened	Low risk		0
339	22	NT thickened	Low risk		0
340	33	3.7	Low risk		0
341	39	2.7	Low risk		0
342	24	4.1	Low risk		0
343	27	3.4	Low risk		0
344	27	2.6	Low risk		0
345	28	4	Low risk		0
346	25	3.3	Low risk		0
347	28	2.5	Low risk		0
348	25	4.2	CHR21- -3.34	Normal	0
349	22	3.1	Low risk		0
350	27	2.5	Low risk		0
351	25	3.2	Low risk		0
352	26	3	Low risk		0
353	28	3.1	Low risk		0
354	24	NT thickened	Low risk		0
355	25	3.2	Low risk		0
356	32	2.7	Low risk		0
357	26	2.7	Low risk		0
358	30	2.5	Low risk		0
359	22	2.5	Low risk		0
360	27	2.7	Low risk		0
361	26	NT thickened	Low risk		0
362	32	3.2	CHR21 7.52	47,XN,+21	1
363	32	2.6	Low risk		0
364	26	2.6	Low risk		0
365	36	2.6	Low risk		0
366	29	3.1	Low risk		0
367	25	3.2	Low risk		0
368	28	3.9	Low risk		0
369	29	NT thickened	Low risk		0
370	24	2.6	Low risk		0
371	26	4.2	Low risk		0
372	31	3	Low risk		0
373	32	4.9	Low risk		0
374	21	2.8	Low risk		0
375	25	2.9	Low risk		0
376	30	2.5	Low risk		0
377	25	2.7	Low risk		0
378	32	NT thickened	Low risk		0
379	27	3.7	Low risk		0
380	35	NT thickened	Low risk		0
381	30	2.6	Low risk		0
382	28	3.9	Low risk		0
383	34	2.7	Low risk		0
384	31	2.8	Low risk		0
385	27	3.2	Low risk		0
386	38	2.7	T18 14.93	47,XN,+18	1
387	26	2.7	Low risk		0
388	27	2.9	Low risk		0
389	24	2.6	Low risk		0
390	18	2.8	Low risk		0
391	21	NT thickened	Low risk		0
392	28	2.6	Low risk		0
393	31	2.6	Low risk		0
394	29	2.8	Low risk		0
395	33	2.8	Low risk		0
396	20	2.6	Low risk		0
397	30	4.6	Low risk		0
398	21	3.1	Low risk		0
399	25	2.5	Low risk		0
400	26	3.3	Low risk		0
401	33	2.8	Low risk		0
402	34	2.6	Low risk		0
403	32	2.6	Low risk		0
404	22	2.9	Low risk		0
405	32	3.1	Low risk		0
406	22	3.1	Low risk		0
407	27	NT thickened	Low risk		0
408	28	2.8	Low risk		0
409	22	3.5	Low risk		0
410	25	2.8	Low risk		0
411	21	3.1	Low risk		0
412	28	3	Low risk		0
413	31	3.5	Low risk		0
414	29	2.8	Low risk		0
415	34	3	Low risk		0
416	24	NT thickened	Low risk		0
417	30	3.1	Low risk		0
418	30	2.8	Low risk		0
419	26	3.9	Low risk		0
420	33	2.9	Low risk		0
421	28	NT thickened	Low risk		0
422	29	3.1	Low risk		0
423	21	NT thickened	Low risk		0
424	25	4	Low risk		0
425	29	6.6	Low risk		0
426	25	2.9	Low risk		0
427	27	2.9	Low risk		0
428	29	6.6	Low risk		0
429	27	2.8	Low risk		0
430	29	2.8	Low risk		0
431	32	3.1	Low risk		0
432	25	2.7	Low risk		0
433	30	2.6	Low risk		0
434	23	3.2	Low risk		0
435	29	2.7	Low risk		0
436	30	NT thickened	Low risk		0
437	34	2.8	Low risk		0
438	24	2.5	Low risk		0
439	30	2.8	Low risk		0
440	25	NT thickened	Low risk		0
441	20	2.9	Low risk		0
442	32	3	Low risk		0
443	33	2.6	Low risk		0
444	28	4.5	Chr21High risk/7.21	lost to follow-up	lost to follow-up
445	32	2.7	Low risk		0
446	28	3.2	Low risk		0
447	32	3	Low risk		0
448	21	3	ChrX+	47，XXX	1
449	24	3.8	Chr21High risk	lost to follow-up	lost to follow-up
450	31	3.5	Low risk		0
451	30	2.8	Low risk		0
452	28	3.8	Low risk		0
453	33	2.5	Low risk		0
454	34	2.7	Low risk		0
455	34	2.5	Low risk		0
456	30	2.8	Low risk		0
457	33	2.6	Low risk		0
458	30	NT thickened	Low risk		0
459	27	2.5	Low risk		0
460	29	2.6	Low risk		0
461	30	2.8	Low risk		0
462	31	NT thickened	Low risk		0
463	24	2.6	Low risk		0
464	25	2.5	Low risk		0
465	29	2.8	Low risk		0
466	31	4.1	Low risk		0
467	22	3	Low risk		0
468	34	3	Low risk		0
469	28	3	Low risk		0
470	33	3.5	Low risk		0
471	31	2.5	Low risk		0
472	21	3	Low risk		0
473	24	2.7	Low risk		0
474	22	2.5	Low risk		0
475	28	NT thickened	Low risk		0
476	32	NT thickened	Low risk		0
477	29	2.6	Low risk		0
478	29	3	Low risk		0
479	24	NT thickened	Low risk		0
480	31	3.2	Low risk		0
481	35	3.3	Low risk		0
482	24	4.7	Low risk		0
483	27	NT thickened	Low risk		0
484	29	2.9	Low risk		0
485	33	NT thickened	Low risk		0
486	26	3.7	Low risk		0
487	23	3.7	Low risk		0
488	29	2.7	Low risk		0
489	25	3	Low risk		0
490	22	3	Low risk		0
491	28	3.5	Low risk		0
492	32	3.2	Low risk		0
493	26	3.1	Low risk		0
494	23	3.2	Low risk		0
495	28	3.3	Low risk		0
496	20	NT thickened	Low risk		0
497	33	3	Low risk		0
498	45	3.4	Low risk		0
499	32	3.3	Low risk		0
500	41	3.3	Low risk		0
501	20	3.1	Low risk		0
502	29	2.6	Low risk		0
503	28	2.7	Low risk		0
504	38	3	Low risk		0
505	22	2.5	Low risk		0
506	31	NT thickened	Low risk		0
507	23	2.8	Low risk		0
508	25	3	Low risk		0
509	18	3.3	Low risk		0
510	39	NT thickened	Low risk		0
511	27	3.2	Low risk		0
512	31	2.8	Low risk		0
513	29	3.1	Low risk		0
514	30	3	loss 11q25 3.8M	Induction of labor	1
515	35	2.7	Low risk		0
516	22	3.3	Low risk		0
517	40	NT thickened	Low risk		0
518	30	NT thickened	Low risk		0
519	27	3.4	T21 / 6.77	47.XN.+21	1
520	31	2.8	Low risk		0
521	25	2.6	Low risk		0
522	41	3.2	Chr21High risk 9.04	47.XN.+21	1
523	29	4	High riskChrX-	Normal	0
524	22	3.4	Chr21High risk/4.71	47.XN.+21	1
525	18	3.3	Low risk		0
526	38	2.9	Low risk		0
527	26	3.1	Low risk		0
528	27	2.6	Low risk		0
529	22	NT thickened	Low risk		0
530	27	2.7	gain 12q21.33 2.6Mb mat	Normal	0
531	30	3.5	Low risk		0
532	27	3.5	ChrX- -9.4	lost to follow-up	lost to follow-up
533	33	3.1	Low risk		0
534	32	2.7	Low risk		0
535	31	3.3	Low risk		0
536	29	3.7	Low risk		0
537	27	3.6	Low risk		0
538	31	NT thickened	Low risk		0
539	33	NT thickened	Low risk		0
540	30	3.9	Chr21High risk/4.77	47.XN.+21	1
541	30	NT thickened	Low risk		0
542	31	3.1	Low risk		0
543	38	3	Low risk		0
544	30	3.1	Low risk		0
545	28	2.9	Low risk		0
546	32	2.5	Low risk		0
547	24	NT thickened	Low risk		0
548	24	2.7	Low risk		0
549	31	3	Low risk		0
550	29	3	Low risk		0
551	28	3.5	Low risk		0
552	26	3.4	Low risk		0
553	38	3	Low risk		0
554	29	3	Low risk		0
555	28	4.4	Low risk		0
556	28	3.4	Low risk		0
557	29	NT thickened	Low risk		0
558	30	3.9	Low risk		0
559	27	2.8	Low risk		0
560	32	3.1	Low risk		0
561	29	3.1	Low risk		0
562	22	3.1	Low risk		0
563	27	NT thickened	Low risk		0
564	17	NT thickened	Low risk		0
565	31	NT thickened	Low risk		0
566	23	3	Low risk		0
567	23	3	Low risk		0
568	29	4.6	Low risk		0
569	31	4	Low risk		0
570	38	NT thickened	Low risk		0
571	21	NT thickened	Low risk		0
572	24	2.7	Low risk		0
573	31	3.4	Low risk		0
574	30	4.4	Low risk		0
575	34	4.2	Low risk		0
576	29	NT thickened	Low risk		0
577	39	2.9	Low risk		0
578	24	4.2	Low risk		0
579	25	NT thickened	Low risk		0
580	22	3.3	Low risk		0
581	26	2.7	Low risk		0
582	30	3.1	Low risk		0
583	25	3.3	Low risk		0
584	21	3	Low risk		0
585	23	3.3	Low risk		0
586	28	NT thickened	Low risk		0
587	34	4.8	Low risk		0
588	29	NT thickened	Low risk		0
589	42	NT thickened	Low risk		0
590	24	3.4	Low risk		0
591	31	3.3	Low risk		0
592	30	2.5	Low risk		0
593	29	3	Low risk		0
594	33	3.3	Low risk		0
595	32	2.5	Low risk		0
596	26	2.5	Low risk		0
597	29	2.5	Low risk		0
598	32	2.6	Low risk		0
599	30	2.5	ChrX- -5.24	45,XO	1
600	29	2.8	Low risk		0
601	30	5.2	ChrX-/7.2	45,XO	1
602	27	2.8	Low risk		0
603	23	3.2	Low risk		0
604	30	3.2	Low risk		0
605	30	4	Low risk		0
606	24	3	Chr21High risk	47.XN.+21	1
607	26	3	Low risk		0
608	33	NT thickened	Low risk		0
609	31	3	Low risk		0
610	27	2.7	Low risk		0
611	33	3.6	Low risk		0
612	36	4.4	Low risk		0
613	25	2.9	Low risk		0
614	28	NT thickened	Low risk		0
615	24	2.8	Low risk		0
616	33	NT thickened	Low risk		0
617	20	3.8	Low risk		0
618	23	3.5	Low risk		0
619	22	2.7	Low risk		0
620	30	3.2	Chr13High risk/3.7	47，XN，+13	1
621	31	2.7	Low risk		0
622	28	3.1	Low risk		0
623	31	2.6	Low risk		0
624	27	2.5	Low risk		0
625	23	3	Low risk		0
626	36	3.3	Low risk		0
627	30	2.6	Low risk		0
628	23	2.6	Low risk		0
629	27	NT thickened	Low risk		0
630	31	3	gain 17q25.1-q25.3 5.3Mb fetal	lost to follow-up	lost to follow-up
631	27	3.1	Low risk		0
632	31	2.5	Chr21High risk 4.15	47，XN，+21	1
633	31	3	Low risk		0
634	28	3.4	Low risk		0
635	29	3.1	Low risk		0
636	37	NT thickened	Low risk		0
637	28	3	Low risk		0
638	28	3.1	Low risk		0
639	35	2.7	Low risk		0
640	33	2.7	Cri-Du-Chat_syndromeloss5p15.2-p14.3，11.2M	lost to follow-up	lost to follow-up
641	31	4.1	Chr21 /11.88	47，XN，+21	1
642	31	3.9	Low risk		0
643	31	2.8	Low risk		0
644	30	2.6	Low risk		0
645	32	3.2	Low risk		0
646	29	2.9	Low risk		0
647	24	2.8	Low risk		0
648	31	2.6	Low risk		0
649	29	2.5	Low risk		0
650	31	3.2	Low risk		0
651	26	4.1	Low risk		0
652	25	3.1	Low risk		0
653	26	3.2	Low risk		0
654	29	3	Low risk		0
655	34	2.8	Low risk		0
656	34	3.2	Low risk		0
657	24	2.6	Low risk		0
658	29	3.5	Low risk		0
659	32	2.7	Low risk		0
660	26	2.5	Low risk		0
661	22	2.8	Low risk		0
662	25	3.3	Low risk		0
663	29	2.5	Low risk		0
664	36	2.7	Low risk		0
665	27	3.2	Low risk		0
666	23	NT thickened	Low risk		0
667	29	5.8	Low risk		0
668	20	3.3	Chr21High risk 11.33	47，XN，+21	1
669	27	4.1	Low risk		0
670	27	4.4	Low risk		0
671	33	2.9	Low risk		0
672	29	2.8	Low risk		0
673	26	5.5	ChrX+ 12.85	47，XXX	1
674	31	3.2	Low risk		0
675	24	3	Low risk		0
676	30	2.9	Low risk		0
677	22	3.2	Low risk		0
678	27	3.1	Low risk		0
679	31	2.8	Low risk		0
680	26	3.5	Low risk		0
681	31	3.4	Low risk		0
682	29	3	Low risk		0
683	41	NT thickened	Low risk		0
684	25	NT thickened	Low risk		0
685	28	3.5	Low risk		0
686	36	6.1	Low risk		0
687	27	2.9	Low risk		0
688	21	NT thickened	Low risk		0
689	25	2.6	Low risk		0
690	30	4.1	Low risk		0
691	24	3	Low risk		0
692	30	NT thickened	Low risk		0
693	33	2.6	Low risk		0
694	30	3.1	Low risk		0
695	29	3.6	Low risk		0
696	28	NT thickened	Low risk		0
697	33	3.8	Low risk		0
698	31	3.5	Low risk		0
699	24	3	Low risk		0
700	33	3.3	Low risk		0
701	31	3	Low risk		0
702	43	NT thickened	Low risk		0
703	23	3.5	Low risk		0
704	24	4.2	Low risk		0
705	32	3	Low risk		0
706	31	3.1	Low risk		0
707	27	2.7	Low risk		0
708	28	2.5	Low risk		0
709	30	3.1	Low risk		0
710	29	NT thickened	Low risk		0
711	27	2.8	Low risk		0
712	22	3	Low risk		0
713	24	3	Low risk		0
714	22	2.7	Low risk		0
715	32	3.4	Low risk		0
716	30	3.1	Low risk		0
717	27	3.6	Low risk		0
718	31	3.2	Low risk		0
719	28	4	Low risk		0
720	40	2.6	Low risk		0
721	22	2.6	Low risk		0
722	29	3	Low risk		0
723	22	2.7	Low risk		0
724	34	3	Low risk		0
725	31	3.5	Low risk		0
726	31	2.6	Low risk		0
727	24	2.7	Low risk		0
728	32	3	Low risk		0
729	30	3.2	Low risk		0
730	30	3.3	Low risk		0
731	28	3.4	Low risk		0
732	30	4.5	Low risk		0
733	32	3.2	Low risk		0
734	25	3	Low risk		0
735	34	3.1	Low risk		0
736	32	6.4	Chr21High risk 8.26	47，XN，+21	1
737	33	3.4	Low risk		0
738	32	2.8	Low risk		0
739	22	2.9	Low risk		0
740	29	2.7	Low risk		0
741	32	NT thickened	Chr21High risk Z：9.25	47，XN，+21	1
742	34	3.3	Low risk		0
743	26	2.6	Low risk		0
744	32	3.2	Low risk		0
745	32	3.1	Low risk		0
746	30	3	Low risk		0
747	24	3.2	Low risk		0
748	37	2.8	Low risk		0
749	41	3.1	Chr13 Z=3.88	lost to follow-up	lost to follow-up
750	34	2.7	Chr21High risk/7.03	47，XN，+21	1
751	32	3	ChrX- -5.59	lost to follow-up	lost to follow-up
752	25	NT thickened	Chr21	47.XN.+21	1
753	27	5.9	T21 5.11	47.XN.+21	1
754	23	3.1	Chr21High risk 10.43	47,XN,+21	1
755	25	NT thickened	T18 9.04	47,XN,+18	1
756	32	3.3	T21 6.29	47,XN,+21	1
757	28	3.7	T21 13.25	47,XN,+21	1
758	33	3.4	T21 10.99	47,XN,+21	1
759	30	4.3	ChrX+	47,xxx	1
760	28	5.7	T21 12.39	47,XN,+21	1
761	23	3.3	T21 13.90	47,XN,+21	1
762	27	2.8	T21 7.56	47,XN,+21	1
763	27	6.3	ChrX-	45,XO	1
764	29	3	T21 6.53	47,XN,+21	1
765	27	4.1	T21 7.14	47,XN,+21	1
766	28	4.8	T21 7.54	47,XN,+21	1
767	24	2.7	T21 7.03	47,XN,+21	1
768	25	3.1	T21 6.67	47,XN,+21	1
769	32	3.6	T21 6.27	47,XN,+21	1
770	25	3.2	Chr21- -9.73	lost to follow-up	lost to follow-up
771	20	3	T21 11.91	Induction of labor	1
772	32	2.95	t21 7.98	Induction of labor	1
773	24	NT thickened	21+ 11.91	47,XN,+21	1
774	31	3	T21 9.16	lost to follow-up	lost to follow-up
